# Supplementary material for: Acute Kidney Injury in Patients with Acute Myocardial Infarction Undergoing Percutaneous Coronary Intervention: The Role of Vascular Access Site
Source: J Clin Med. 2024 Apr 18;13(8):2367. doi: 10.3390/jcm13082367 (PMC11051292; doi:10.3390/jcm13082367)
Supplement: Supplementary file 1 [file jcm-13-02367-s001.zip]

Archive with 1 entries (1 files):
- jcm-2905599-supplementary.pdf
